# Supplementary material for: Silencing of the GluN1-NMDA Glutamate Receptor Subunit by Intranasal siRNA Increases the Latency Time for Seizures in the Pilocarpine Rodent Model of Epilepsy
Source: Pharmaceuticals (Basel). 2022 Nov 26;15(12):1470. doi: 10.3390/ph15121470 (PMC9785971; doi:10.3390/ph15121470)
Supplement: Supplementary file 1 [file pharmaceuticals-15-01470-s001.zip]

Archive with 1 entries (1 files):
- pharmaceuticals-1946155-supplementary.pdf
